# Supplementary material for: Comparative Mitogenomics of Two Sympatric Catfishes of Exostoma (Siluriformes: Sisoridae) from the Lower Yarlung Tsangpo River and Its Application for Phylogenetic Consideration
Source: Genes (Basel). 2022 Sep 8;13(9):1615. doi: 10.3390/genes13091615 (PMC9498720; doi:10.3390/genes13091615)
Supplement: Supplementary file 1 [file genes-13-01615-s001.zip]

Archive with 1 entries (1 files):
- genes-1853309-supplementary.pdf
